# Supplementary material for: Structure of the class C orphan GPCR GPR158 in complex with RGS7-Gβ5
Source: Nat Commun. 2021 Nov 23;12:6805. doi: 10.1038/s41467-021-27147-1 (PMC8611064; doi:10.1038/s41467-021-27147-1)
Supplement: Supplementary file 6 — Source Data [file 41467_2021_27147_MOESM6_ESM.xlsx]

## Sheet: Fig.5e
Fig. 5e	CGP54626-induced cAMP production
	Luminescence Raw data(RLU)
	Time (min)	Empty vector				GBR1/2						GBR1/2+RGS7+Gβ5						GBR1/2+RGS7+Gβ5+GPR158(WT)						GBR1/2+RGS7+Gβ5+GPR158(E609H)						GBR1/2+RGS7+Gβ5+GPR158(F135A/F540A/W578A)
		repeat 1	repeat 2	repeat 3		repeat 1	repeat 2	repeat 3				repeat 1	repeat 2	repeat 3				repeat 1	repeat 2	repeat 3				repeat 1	repeat 2	repeat 3				repeat 1	repeat 2	repeat 3
	0	1554	1566	1551		414	441	445				464	441	532				619	612	593				775	787	806				403	357	395
	1.5	1482	1596	1562		414	403	437				456	452	498				612	578	585				779	741	813				388	372	369
	3	1634	1843	1695		1018	1113	923				882	1015	863				1091	847	969				1520	1725	1262				673	524	574
	4.5	2292	2622	2440		1775	1805	1665				1448	1581	1471				1653	1592	1627				2501	2645	2349				1030	961	1030
	6	2394	2748	2668		1953	1950	2026				1615	1649	1779				1908	1855	1839				2797	2938	2744				1246	1186	1193
	7.5	2178	2527	2501		1817	1763	1988				1581	1615	1763				1817	1912	1832				2664	2736	2812				1254	1121	1132
	9	1984	2204	2250		1581	1684	1915				1448	1520	1695				1604	1733	1706				2394	2520	2535				1087	1045	1022
	Fold change
	Time (min)	Empty vector				GBR1/2						GBR1/2+RGS7+Gβ5						GBR1/2+RGS7+Gβ5+GPR158(WT)						GBR1/2+RGS7+Gβ5+GPR158(E609H)						GBR1/2+RGS7+Gβ5+GPR158(F135A/F540A/W578A)
		repeat 1	repeat 2	repeat 3		repeat 1	repeat 2	repeat 3				repeat 1	repeat 2	repeat 3				repeat 1	repeat 2	repeat 3				repeat 1	repeat 2	repeat 3				repeat 1	repeat 2	repeat 3
	0	1	1	1		1	1	1				1	1	1				1	1	1				1	1	1				1	1	1
	1.5	1	1	1		1	1	1				1	1	1				1	1	1				1	1	1				1	1	1
	3	1.07642	1.16572	1.08898		2.45894	2.63744	2.09297				1.91739	2.27324	1.67573				1.77254	1.42353	1.64516				1.95624	2.25785	1.55899				1.70164	1.43759	1.50262
	4.5	1.50988	1.65844	1.56762		4.28744	4.27725	3.77551				3.14783	3.54087	2.85631				2.68562	2.67563	2.76231				3.21879	3.46204	2.90179				2.6043	2.63649	2.69634
	6	1.57708	1.73814	1.7141		4.71739	4.62085	4.5941				3.51087	3.69317	3.45437				3.09992	3.11765	3.12224				3.59974	3.84555	3.38975				3.15044	3.25377	3.12304
	7.5	1.43478	1.59836	1.60681		4.38889	4.17773	4.50794				3.43696	3.61702	3.4233				2.95207	3.21345	3.11036				3.42857	3.58115	3.47375				3.17067	3.07545	2.96335
	9	1.30698	1.39405	1.44555		3.81884	3.99052	4.3424				3.14783	3.40426	3.29126				2.60601	2.91261	2.89643				3.08108	3.29843	3.13156				2.74842	2.86694	2.67539
	Normalized Fold change
	Time (min)	Empty vector				GBR1/2						GBR1/2+RGS7+Gβ5						GBR1/2+RGS7+Gβ5+GPR158(WT)						GBR1/2+RGS7+Gβ5+GPR158(E609H)						GBR1/2+RGS7+Gβ5+GPR158(F135A/F540A/W578A)
		repeat 1	repeat 2	repeat 3		repeat 1	repeat 2	repeat 3	Mean	SD		repeat 1	repeat 2	repeat 3	Mean	SD		repeat 1	repeat 2	repeat 3	Mean	SD		repeat 1	repeat 2	repeat 3	Mean	SD		repeat 1	repeat 2	repeat 3	Mean	SD
	0	1	1	1		1	1	1	1	0		1	1	1	1	0		1	1	1	1	0		1	1	1	1	0		1	1	1	1	0
	1.5	1	1	1		1	1	1	1	0		1	1	1	1	0		1	1	1	1	0		1	1	1	1	0		1	1	1	1	0
	3	1	1	1		2.38252	2.47172	2.00399	2.28608	0.248334		1.84097	2.10752	1.58675	1.84508	0.26041		1.69613	1.25781	1.55618	1.50337	0.223878		1.87983	2.09214	1.47001	1.81399	0.316247		1.62523	1.27187	1.41364	1.43691	0.177826
	4.5	1	1	1		3.77756	3.61881	3.20789	3.53475	0.293989		2.63794	2.88243	2.28869	2.60302	0.298406		2.17574	2.01719	2.19469	2.12921	0.0974728		2.70891	2.8036	2.33417	2.61556	0.248246		2.09442	1.97804	2.12872	2.06706	0.0789734
	6	1	1	1		4.14032	3.88271	3.88	3.96768	0.149516		2.93379	2.95503	2.74027	2.87636	0.11834		2.52284	2.37951	2.40814	2.43683	0.0758535		3.02267	3.10741	2.67564	2.93524	0.228775		2.57337	2.51563	2.40893	2.49931	0.0834225
	7.5	1	1	1		3.95411	3.57937	3.90113	3.81153	0.202798		3.00217	3.01867	2.81649	2.94578	0.112268		2.51729	2.61509	2.50355	2.54531	0.0608219		2.99379	2.9828	2.86694	2.94784	0.0702787		2.73589	2.47709	2.35654	2.52317	0.193826
	9	1	1	1		3.51186	3.59647	3.89685	3.66839	0.202325		2.84084	3.0102	2.84571	2.89892	0.0964042		2.29903	2.51855	2.45088	2.42282	0.112419		2.7741	2.90437	2.68601	2.78816	0.109859		2.44144	2.47289	2.22984	2.38139	0.132182

## Sheet: Supplementary Fig.12a
Supplementary Fig. 12a			Analysis of adenylate cyclase activation cell-based assay
	Normalized Fold change
		Empty vector				GBR1/2						GBR1/2+RGS7+Gβ5						GBR1/2+RGS7+Gβ5+GPR158(WT)						GBR1/2+RGS7+Gβ5+GPR158(E609H)						GBR1/2+RGS7+Gβ5+GPR158(F135A/F540A/W578A)
		repeat 1	repeat 2	repeat 3		repeat 1	repeat 2	repeat 3	Mean	SD		repeat 1	repeat 2	repeat 3	Mean	SD		repeat 1	repeat 2	repeat 3	Mean	SD		repeat 1	repeat 2	repeat 3	Mean	SD		repeat 1	repeat 2	repeat 3	Mean	SD
		1	1	1		4.14032	3.88271	3.88	3.96768	0.149516		2.93379	2.95503	2.74027	2.87636	0.11834		2.52284	2.37951	2.40814	2.43683	0.0758535		3.02267	3.10741	2.67564	2.93524	0.228775		2.57337	2.51563	2.40893	2.49931	0.0834225

## Sheet: Supplementary Fig.12b
Supplementary Fig. 12b					Western blots from duplicate experiments
	Total Fraction: Anti-OctA						Total Fraction: Anti-GFP
	Total Fraction: Anti-GAPDH						Total Fraction: Anti-N-Cadherin
	Membrane Fraction: Anti-OctA						Membrane Fraction: Anti-GFP
	Membrane Fraction: Anti-GAPDH						Membrane Fraction: Anti-N-Cadherin
	Cytosolic Fraction: Anti-OctA						Cytosolic Fraction: Anti-GFP
	Cytosolic Fraction: Anti-GAPDH						Cytosolic Fraction: Anti-N-Cadherin

## Sheet: Supplementray Fig. 12c
GBR1 protein level
	1. Membrane-GBR1/21-GFP 210823 mem3XD flag gfp 1x 2021.08.23_17.51.47-09_Ch
	2. 210905 mem&tot gfp gapdh 1x 3XD 2021.09.05_20.55.47-08_Ch-calc
	GBR1/21-GFP	set1			set2						Mean
Transfected genes	lane	level	calc. (%)		lane	level	calc. (%)				calc. (%)
GBR1/2	1	120968	100		1	26207.9	100				100
GBR1/2+RGS7+Gb5	2	124514	102.932		2	25172.8	96.0502				99.491
GBR1/2+RGS7+Gb5+GPR158 (WT)	3	143501	118.627		3	26755.9	102.091				110.359
GBR1/2+RGS7+Gb5+GPR158 (609)	4	143502	118.628		4	20980.3	80.0534				99.3409
GBR1/2+RGS7+Gb5+GPR158 )F135A/F540A/W578A)	5	143505	118.63		5	26264.6	100.216				109.423
GBR2 protein level
	1. 210829 mem flag 11.5% 2.5XD 2021.08.29_20.43.40-04_Ch-calc
	2. 210907 tot&mem flag gapdh 1x 4XD 2021.09.07_22.20.23-05_Ch-calc
	GBR1/22-Flag	set1			set2						Mean
Transfected genes	lane	level	calc. (%)		lane	level	calc. (%)				calc. (%)
GBR1/2	1	26423.1	100		1	90553.5	100				100
GBR1/2+RGS7+Gb5	2	24022.1	90.9134		2	90736.3	100.202				95.5576
GBR1/2+RGS7+Gb5+WT	3	21136.1	79.9911		3	93903.4	103.699				91.8452
GBR1/2+RGS7+Gb5+609	4	22843	86.4508		4	94128.5	103.948				95.1994
GBR1/2+RGS7+Gb5+F135A/F540A/W578A	5	21792.7	82.4759		5	95853.1	105.852				94.1641
